# Supplementary material for: Hedychiumviridibracteatum X.Hu, a new species from Guangxi Autonomous Region, South China
Source: PhytoKeys. 2018 Nov 2;(110):69–79. doi: 10.3897/phytokeys.110.28710 (PMC6226543; doi:10.3897/phytokeys.110.28710)
Supplement: XML Treatment for Hedychium viridibracteatum [file phytokeys.110.28710-treatment1.xml]

<!DOCTYPE tp:taxon-treatment
  PUBLIC "-//TaxonX//DTD Taxonomic Treatment Publishing DTD v0 20100105//EN" "tax-treatment-NSO.dtd">
<tp:taxon-treatment xmlns:tp="http://www.plazi.org/taxpub"><tp:treatment-meta><kwd-group><label>Taxon classification</label><kwd><named-content xmlns:xlink="http://www.w3.org/1999/xlink" content-type="kingdom">Plantae</named-content></kwd><kwd><named-content xmlns:xlink="http://www.w3.org/1999/xlink" content-type="order">Zingiberales</named-content></kwd><kwd><named-content xmlns:xlink="http://www.w3.org/1999/xlink" content-type="family">Zingiberaceae</named-content></kwd></kwd-group><mixed-citation publication-type="journal"><person-group><name><surname>Hu</surname><given-names>Xiu</given-names></name><name><surname>Huang</surname><given-names>Jia-qi</given-names></name><name><surname>Tan</surname><given-names>Jia-chuan</given-names></name><name><surname>Yong-qingWu</surname><given-names/></name><name><surname>Chen</surname><given-names>Juan</given-names></name></person-group><article-title><italic><tp:taxon-name><tp:taxon-name-part taxon-name-part-type="genus" reg="Hedychium">Hedychium</tp:taxon-name-part><tp:taxon-name-part taxon-name-part-type="species" reg="viridibracteatum">viridibracteatum</tp:taxon-name-part></tp:taxon-name></italic> X.Hu, a new species from Guangxi Autonomous Region, South China</article-title><source>PhytoKeys</source><day>2</day><month>11</month><year>2018</year><volume>2018</volume><issue>110</issue><fpage>69</fpage><lpage>79</lpage><pub-id pub-id-type="doi">10.3897/phytokeys.110.28710</pub-id></mixed-citation></tp:treatment-meta><tp:nomenclature><tp:taxon-name>
            <tp:taxon-name-part taxon-name-part-type="genus" reg="Hedychium">Hedychium</tp:taxon-name-part>
            <tp:taxon-name-part taxon-name-part-type="species" reg="viridibracteatum">viridibracteatum</tp:taxon-name-part>
            <object-id xmlns:xlink="http://www.w3.org/1999/xlink" content-type="ipni" xlink:type="simple">urn:lsid:ipni.org:names:77191580-1</object-id>
          </tp:taxon-name><tp:taxon-authority>X.Hu</tp:taxon-authority><tp:taxon-status xmlns:xlink="http://www.w3.org/1999/xlink" xlink:type="simple">sp. nov.</tp:taxon-status><xref ref-type="fig" rid="F1">Figures 1</xref><xref ref-type="fig" rid="F2">, 2</xref><xref ref-type="fig" rid="F3">, 3</xref></tp:nomenclature><tp:treatment-sec sec-type="diagnosis" id="SECID0EXNAC"><title>Diagnosis.</title><p><italic><tp:taxon-name><tp:taxon-name-part taxon-name-part-type="genus" reg="Hedychium">Hedychium</tp:taxon-name-part><tp:taxon-name-part taxon-name-part-type="species" reg="viridibracteatum">viridibracteatum</tp:taxon-name-part></tp:taxon-name></italic> X.Hu, sp. nov. is morphologically similar to <tp:taxon-name><tp:taxon-name-part taxon-name-part-type="genus" reg="Hedychium">H.</tp:taxon-name-part><tp:taxon-name-part taxon-name-part-type="species" reg="villosum">villosum</tp:taxon-name-part><tp:taxon-name-part taxon-name-part-type="authority">Wall.</tp:taxon-name-part><tp:taxon-name-part taxon-name-part-type="infraspecific-rank">var.</tp:taxon-name-part><tp:taxon-name-part taxon-name-part-type="variety" reg="tenuiflorum">tenuiflorum</tp:taxon-name-part></tp:taxon-name> Voigt ex Baker by having sagittate anther, long filament, relatively thick and small leaves, more than two flower per-bract, but can be easily distinguished from it by its green (vs. brown) shorter bracts (1.3–1.5 × 0.4–0.5 cm vs. 2.7–2.9 × 1.1–1.2 cm) and bracteoles (1.0–1.1 × 0.3–0.4 cm vs. 2.1–2.2 × 0.7–0.75 cm), pure white flowers (vs. white with red stamen), dentate (vs. acute) tips to the lateral staminodes, and the apex of the labellum incised to the middle (vs. deeply divided).</p></tp:treatment-sec><tp:treatment-sec sec-type="material" id="SECID0E3OAC"><title>Type.</title><p>China, Zhuang Autonomous Region, Napo county, Nongyi village, on rocks, <named-content xmlns:xlink="http://www.w3.org/1999/xlink" content-type="dwc:verbatimCoordinates" xlink:type="simple"><named-content content-type="geo-json" specific-use="{&#34;type&#34;:&#34;Point&#34;,&#34;coordinates&#34;:[106.004417,22.962117]}" id="NCID0EFPAC" xlink:type="simple">22°57.727'N, 106°00.265'E</named-content></named-content>, alt. 696 m, 6 October 2011, <italic>Xiu Hu</italic> 267 (holotype: IBSC; isotype: MO).</p></tp:treatment-sec><tp:treatment-sec sec-type="description" id="SECID0EMPAC"><title>Description.</title><p>Epilithic, evergreen perennial rhizomatous herbs. Rhizome purplish brown outside, sheathed, creamy white inside, 2–4 cm in diameter. Leaf stems slender, 60–100 × 0.5–0.7 cm, glabrous, 7–10 leaves. Ligule oblong-ovate, green or purple, glabrous, 1.8–2.3 cm × 1.2–1.5 cm, membranous. Leaf blades elliptic,15–25 × 5–8 cm, base attenuate into a short petiole, 0.5 cm long, apex caudate, glabrous on both sides and dark green above, purple beneath, especially the leaves in the lower part of the stem. Inflorescence a terminal spike, erect, 10–15 cm long, lax flowered; peduncle 1.5–2.0 cm long, green; rachis green, pubescent. Bracts oblong-ovate, apex acute, green, 1.3–1.5 × 0.4–0.5 cm, coriaceous, pubescent outside, glabrous inside, 2–4 flowered. Bracteoles <!--PageBreak-->tubular, apex acute, green, coriaceous1.0–1.1 × 0.3–0.4 cm, pubescent outside, glabrous inside. Flowers pure white, 10–11 cm long, lightly fragrant. Calyx tubular, green, 2.5–2.8 × 0.12–0.15 cm, apex obtusely 3-toothed, pubescent. Floral tube pure white, <!--PageBreak-->4.0–5.0 cm long, slender; lobes glabrous, pure white, reflexed, linear, dorsal lobe 3.1–3.3 × 0.12 cm, lateral lobes 2.9–3.1 × 0.12 cm. Lateral staminodes linear-ridged, pure white, 3.0–3.3 cm long, dentate at apex. Labellum ovate, pure white, 2.8–3.0 × 1.2–1.4 cm, base attenuate into a claw, 0.8–1.0 × 0.2 cm, apex incised to the middle, white. Filament 6.0–6.8 cm long, white; anther dorsifixed, sagittate, 3.5–4 mm long, glabrous, light yellow. Ovary 0.4–0.5 × 0.2–0.4 cm, densely silky hairy, trilocular, placentation axile; epigynous glands 2, slender, ca. 0.2 cm long, yellow. Stigma green, ciliate. Tetraploid.</p><fig id="F1" position="float" orientation="portrait"><label>Figure 1.</label><caption><p><italic><tp:taxon-name><tp:taxon-name-part taxon-name-part-type="genus" reg="Hedychium">Hedychium</tp:taxon-name-part><tp:taxon-name-part taxon-name-part-type="species" reg="viridibracteatum">viridibracteatum</tp:taxon-name-part></tp:taxon-name></italic> X.Hu, sp. nov., holotype, <bold>A</bold> upper leaves and inflorescence <bold>B</bold> flower <bold>C</bold> bract <bold>D</bold> ovary and glands <bold>E</bold> calyx tube <bold>F</bold> floral tube with calyx tube wrapped outside <bold>G</bold> corolla lobe <bold>H</bold> lateral staminodes <bold>I</bold> labellum <bold>J</bold> stamen <bold>K</bold> anther <bold>L</bold> stigma. Drawings Y. X. Liu.</p></caption><graphic xmlns:xlink="http://www.w3.org/1999/xlink" xlink:href="phytokeys-110-069-g001.jpg" position="float" orientation="portrait" xlink:type="simple" id="oo_239974.jpg"/></fig><fig id="F2" position="float" orientation="portrait"><label>Figure 2.</label><caption><p><italic><tp:taxon-name><tp:taxon-name-part taxon-name-part-type="genus" reg="Hedychium">Hedychium</tp:taxon-name-part><tp:taxon-name-part taxon-name-part-type="species" reg="viridibracteatum">viridibracteatum</tp:taxon-name-part></tp:taxon-name></italic> X.Hu, sp. nov., flowers and their parts: <bold>A</bold> bract <bold>B</bold> bracteole <bold>C</bold> ovary <bold>D</bold> calyx tube <bold>E</bold> floral tube <bold>F</bold> corolla lobe <bold>G</bold> lateral staminodes <bold>H</bold> labellum <bold>I</bold> labellum claw <bold>J</bold> filament <bold>K</bold> anther.</p></caption><graphic xmlns:xlink="http://www.w3.org/1999/xlink" xlink:href="phytokeys-110-069-g002.jpg" position="float" orientation="portrait" xlink:type="simple" id="oo_239975.jpg"/></fig><fig id="F3" position="float" orientation="portrait"><label>Figure 3.</label><caption><p><italic><tp:taxon-name><tp:taxon-name-part taxon-name-part-type="genus" reg="Hedychium">Hedychium</tp:taxon-name-part><tp:taxon-name-part taxon-name-part-type="species" reg="viridibracteatum">viridibracteatum</tp:taxon-name-part></tp:taxon-name></italic> X.Hu sp. nov. <bold>A</bold> habit (growing on rocks) <bold>B</bold> rachis and bracts (pubescent) <bold>C</bold> ligule (glabrous) <bold>D</bold> inflorescence at anthesis <bold>E</bold> leaf blade surface (adaxial view) <bold>F</bold> leaf blade surface (abaxial view) <bold>G</bold> rhizome <bold>H</bold> portions of inflorescence (2–4 flowers per bract).</p></caption><graphic xmlns:xlink="http://www.w3.org/1999/xlink" xlink:href="phytokeys-110-069-g003.jpg" position="float" orientation="portrait" xlink:type="simple" id="oo_239976.jpg"/></fig></tp:treatment-sec><tp:treatment-sec sec-type="Flowering" id="SECID0E4DAE"><title>Flowering.</title><p>September–October.</p></tp:treatment-sec><tp:treatment-sec sec-type="Fruiting" id="SECID0ECEAE"><title>Fruiting.</title><p>Unknown.</p></tp:treatment-sec><tp:treatment-sec sec-type="etymology" id="SECID0EHEAE"><title>Etymology.</title><p>The new species is named after its green bracts and pure white flowers which are highly diagnostic.</p></tp:treatment-sec><tp:treatment-sec sec-type="habitat" id="SECID0EMEAE"><title>Habitat.</title><p>This species is currently found on limestone rocks in Guangxi Autonomous Region (Napo, Longzhou and Jingxi Counties) mainly growing under forest at altitudes of 600–800 m.</p></tp:treatment-sec><tp:treatment-sec sec-type="Ploidy level analysis" id="SECID0EREAE"><title>Ploidy level analysis.</title><p>The results (Fig. <xref ref-type="fig" rid="F4">4</xref>) show that, when the nuclei of the diploid control (Fig. <xref ref-type="fig" rid="F4">4A</xref>), <italic><tp:taxon-name><tp:taxon-name-part taxon-name-part-type="genus" reg="Hedychium">Hedychium</tp:taxon-name-part><tp:taxon-name-part taxon-name-part-type="species" reg="coronarium">coronarium</tp:taxon-name-part></tp:taxon-name></italic> (<xref ref-type="bibr" rid="B3">Hu et al. 2011</xref>; <xref ref-type="bibr" rid="B9">Ramachandran 1969</xref>) were set to channel 50, the new plant, <italic><tp:taxon-name><tp:taxon-name-part taxon-name-part-type="genus" reg="Hedychium">H.</tp:taxon-name-part><tp:taxon-name-part taxon-name-part-type="species" reg="viridibracteatum">viridibracteatum</tp:taxon-name-part></tp:taxon-name></italic> X.Hu (Fig. <xref ref-type="fig" rid="F4">4B</xref>) resolved at channel 100. This means that the new plant is a tetraploid which shares the same level of ploidy with <tp:taxon-name><tp:taxon-name-part taxon-name-part-type="genus" reg="Hedychium">H.</tp:taxon-name-part><tp:taxon-name-part taxon-name-part-type="species" reg="villosum">villosum</tp:taxon-name-part><tp:taxon-name-part taxon-name-part-type="authority">Wall.</tp:taxon-name-part><tp:taxon-name-part taxon-name-part-type="infraspecific-rank">var.</tp:taxon-name-part><tp:taxon-name-part taxon-name-part-type="variety" reg="tenuiflorum">tenuiflorum</tp:taxon-name-part></tp:taxon-name> Voigt ex Baker (Fig. <xref ref-type="fig" rid="F4">4C</xref>) but differs from <tp:taxon-name><tp:taxon-name-part taxon-name-part-type="genus" reg="Hedychium">H.</tp:taxon-name-part><tp:taxon-name-part taxon-name-part-type="species" reg="villosum">villosum</tp:taxon-name-part><tp:taxon-name-part taxon-name-part-type="infraspecific-rank">var.</tp:taxon-name-part><tp:taxon-name-part taxon-name-part-type="variety" reg="villosum">villosum</tp:taxon-name-part></tp:taxon-name> Wall. (Fig. <xref ref-type="fig" rid="F4">4D</xref>).</p><fig id="F4" position="float" orientation="portrait"><label>Figure 4.</label><caption><p>Histogram of relative DNA content of nuclei isolated from the leaves of the new plant and related <italic><tp:taxon-name><tp:taxon-name-part taxon-name-part-type="genus" reg="Hedychium">Hedychium</tp:taxon-name-part></tp:taxon-name></italic> species. <bold>A</bold><italic><tp:taxon-name><tp:taxon-name-part taxon-name-part-type="genus" reg="Hedychium">H.</tp:taxon-name-part><tp:taxon-name-part taxon-name-part-type="species" reg="coronarium">coronarium</tp:taxon-name-part></tp:taxon-name></italic> (control) <bold>B</bold><italic><tp:taxon-name><tp:taxon-name-part taxon-name-part-type="genus" reg="Hedychium">H.</tp:taxon-name-part><tp:taxon-name-part taxon-name-part-type="species" reg="viridibracteatum">viridibracteatum</tp:taxon-name-part></tp:taxon-name></italic><bold>C</bold><tp:taxon-name><tp:taxon-name-part taxon-name-part-type="genus" reg="Hedychium">H.</tp:taxon-name-part><tp:taxon-name-part taxon-name-part-type="species" reg="villosum">villosum</tp:taxon-name-part><tp:taxon-name-part taxon-name-part-type="infraspecific-rank">var.</tp:taxon-name-part><tp:taxon-name-part taxon-name-part-type="variety" reg="tenuiflorum">tenuiflorum</tp:taxon-name-part></tp:taxon-name><bold>D</bold><tp:taxon-name><tp:taxon-name-part taxon-name-part-type="genus" reg="Hedychium">H.</tp:taxon-name-part><tp:taxon-name-part taxon-name-part-type="species" reg="villosum">villosum</tp:taxon-name-part><tp:taxon-name-part taxon-name-part-type="infraspecific-rank">var.</tp:taxon-name-part><tp:taxon-name-part taxon-name-part-type="variety" reg="villosum">villosum</tp:taxon-name-part></tp:taxon-name>.</p></caption><graphic xmlns:xlink="http://www.w3.org/1999/xlink" xlink:href="phytokeys-110-069-g004.jpg" position="float" orientation="portrait" xlink:type="simple" id="oo_239977.jpg"/></fig><!--PageBreak--><!--PageBreak--></tp:treatment-sec><tp:treatment-sec sec-type="distribution" id="SECID0EEKAE"><title>Distribution.</title><p>In addition to the type location, the new species is found in the adjacent area, Longzhou and Jingxi Counties (Fig. <xref ref-type="fig" rid="F5">5</xref>). <italic><tp:taxon-name><tp:taxon-name-part taxon-name-part-type="genus" reg="Hedychium">Hedychium</tp:taxon-name-part><tp:taxon-name-part taxon-name-part-type="species" reg="viridibracteatum">viridibracteatum</tp:taxon-name-part></tp:taxon-name></italic> can be easily distinguished from related species, even from dried specimens. The following sites were discovered by examining specimens and confirmed by our field investigations from 2012–2017: 20 September 1935, X. P. Gao 55777, Guangxi Autonomous Region, Jingxi County, Ande district (IBSC 0022836); 13 September 2007, W. B. Xu &amp; Y. Y. Liang 0144, Guangxi Autonomous Region, Jingxi County, Bangliang National Nature Reserve (IBK 00223131); 29 September 2007, W. B. Xu &amp; Y. Y. Liang B0065, Guangxi Autonomous Region, Jingxi County, Bangliang National Nature Reserve (IBK 00223137); 16 September 2010, Y. S. Huang et al. LYJX0450, Guangxi Autonomous Region, Jingxi County, Bangliang National Nature Reserve (IBK 00224854); 27 October 2010, W. H. Wu W0286, Guangxi Autonomous Region, Longhzhou county, Nonggang National Nature Reserve (IBK 00216857).</p><fig id="F5" position="float" orientation="portrait"><label>Figure 5.</label><caption><p>Distribution and flowering of <italic><tp:taxon-name><tp:taxon-name-part taxon-name-part-type="genus" reg="Hedychium">Hedychium</tp:taxon-name-part><tp:taxon-name-part taxon-name-part-type="species" reg="viridibracteatum">viridibracteatum</tp:taxon-name-part></tp:taxon-name></italic> X.Hu, sp. nov. and the related species <tp:taxon-name><tp:taxon-name-part taxon-name-part-type="genus" reg="Hedychium">H.</tp:taxon-name-part><tp:taxon-name-part taxon-name-part-type="species" reg="villosum">villosum</tp:taxon-name-part><tp:taxon-name-part taxon-name-part-type="infraspecific-rank">var.</tp:taxon-name-part><tp:taxon-name-part taxon-name-part-type="variety" reg="tenuiflorum">tenuiflorum</tp:taxon-name-part></tp:taxon-name> and <italic><tp:taxon-name><tp:taxon-name-part taxon-name-part-type="genus" reg="Hedychium">H.</tp:taxon-name-part><tp:taxon-name-part taxon-name-part-type="species" reg="villosum">villosum</tp:taxon-name-part><tp:taxon-name-part taxon-name-part-type="infraspecific-rank">var.</tp:taxon-name-part><tp:taxon-name-part taxon-name-part-type="variety" reg="villosum">villosum</tp:taxon-name-part></tp:taxon-name></italic>.</p></caption><graphic xmlns:xlink="http://www.w3.org/1999/xlink" xlink:href="phytokeys-110-069-g005.jpg" position="float" orientation="portrait" xlink:type="simple" id="oo_239978.jpg"/></fig><!--PageBreak--><sec sec-type="Other Hedychium spp. examined" id="SECID0E4MAE"><title>Other <italic><tp:taxon-name><tp:taxon-name-part taxon-name-part-type="genus" reg="Hedychium">Hedychium</tp:taxon-name-part></tp:taxon-name></italic> spp. examined</title><p>
              <bold><tp:taxon-name><tp:taxon-name-part taxon-name-part-type="genus" reg="Hedychium">Hedychium</tp:taxon-name-part><tp:taxon-name-part taxon-name-part-type="species" reg="villosum">villosum</tp:taxon-name-part><tp:taxon-name-part taxon-name-part-type="authority">Wall.</tp:taxon-name-part><tp:taxon-name-part taxon-name-part-type="infraspecific-rank">var.</tp:taxon-name-part><tp:taxon-name-part taxon-name-part-type="variety" reg="tenuiflorum">tenuiflorum</tp:taxon-name-part></tp:taxon-name> Voigt ex Baker</bold>
            </p><p>CHINA. <bold>Guangxi</bold>: Baise County: Daleng, 800 m, 26 Mar 1975, <italic>D. Fang 36943</italic> (GXMI); Longguang, 900 m, 14 Jan 1956, <italic>Baise Group 1914</italic> (IBK); Longlin County: Dee, Yanyu, 933 m, 9 Sep 1977, <italic>J.F. Wei &amp; D. Fang 3–1145</italic> (GXMI); Longlin County: Zhelang, Hanshan, 1000 m, 24 Mar 1975, <italic>D. Fang 25610</italic> (GXMI); Longzhou County: Binqiao, Anzhen village, 273 m, 29 Apr 1956, <italic>Y.K. Li 212</italic> (IBK); Napo County: Pingmeng, Mengda, back Mountain, 600 m, 16 Apr 1976, <italic>D. Fang 22291</italic> (GXMI); Pingmeng, Nonghua to Sheng village, 700 m, 12 May 1989, <italic>South China team 702</italic> (IBSC); Pingmeng, Nongyi, Stone Mountain, 646 m, 1 Mar 2006, <italic>M. Liu 3</italic> (HITBC); Nanning County: Maoqiao, Medicinal Garden, 80 m, 3 Mar 1975, <italic>D. Fang &amp; X.X. Chen 78882</italic> (GXMI); Shangsi County: Fenghuang, Longshan Mid-range, 811 m, 4 Mar 1944, <italic>S.Q. Chen &amp; S.H. Chun 4628</italic> (IBSC); Fulongai, back valley, 607 m, 23 May 1966, <italic>T.J. Wang 5393</italic> (GXMI); Tiandeng County: Fuxin, Miao village, 502 m, 18 Sep 1977, <italic>Tiandeng County Investigation Team 2–233</italic> (GXMI); <bold>Hainan</bold>: Changjiang County: Bawang Mountain, Dongsi Forest Farm, 1400 m, 20 Apr 1988, <italic>Z.X. Li &amp; F.W. Xing 3526</italic> (IBSC); Bawang Mountain, Dongwu Forest Farm, 1015 m, 27 Mar 1983, <italic>G.Y. Fu 3418</italic> (IBSC); Baoting County: Diaoluo Mountain, Xin’an village, 84 m, 24 Dec 1954, <italic>Diaoluo Mountain Team 3280</italic> (IBSC); Qizhi Mountain, <!--PageBreak-->185 m, 9 Jan 1934, <italic>Z. Huang &amp; C. Wang 36223</italic> (IBSC); Jianfeng Mountain, 830 m, 15 Apr 1982, <italic>Q. Huang 820154</italic> (IBSC); <bold>Xizang</bold>: Motuo County: Damu to Gedang, 850 m, 25 Mar 1993, <italic>H. Sun &amp; Z.K. Zhou &amp; H.Y. Yu 5043</italic> (KUN); <bold>Yunnan</bold>: Fugong County: Pihe, east coast of Nu River, 1100 m, 30 May 1978, <italic>Bijiang Investigation Team 0257</italic> (KUN); along Nu River, Stone Mountain, 1262 m, 9 Apr 2008, <italic>F. Yu 19</italic> (HITBC); Diao Ga Guo Zhai, 25 Apr 2004, <italic>D. Heng 49837</italic> (GH); Funing County: Banlun, 728 m, 10 Apr 1940, <italic>Q.W. Wang 88283</italic> (KUN); Gengma County: 1670 m, 1 Apr 1936, <italic>Q.W. Wang 72918</italic> (IBSC); along the Gengma River, 1280 m, 7 Mar 2008, <italic>F. Yu 20</italic> (HITBC); Gongshan County: Dulongjiang, Longyuan, 1772 m, 12 Apr 1994, <italic>Dulongjiang Investigation Team 5582</italic> (KUN); Hekou County: Dawei Mountain, Laozhai, 1338 m, 6 Mar 1940, <italic>X. Wang &amp; X.P. Gao &amp; X.Q. Liu 100235</italic> (IBSC); Qiaotou, 958 m, 1 Apr 2008, <italic>F. Yu 21</italic> (HITBC); Jingdong County: Dongchuan River, 1097 m, 26 Mar 1940, <italic>M.G. Li 1900</italic> (KUN); Wuliang Mountain, 1500 m, 19 Mar 2008, <italic>F. Yu 22</italic> (HITBC); Jinghong County: Damenglong Mengsong Mountain, 1800 m, 29 Nov 2006, <italic>S.S Zhou 3409</italic> (HITBC); Liuku County: Nu River, along the road, 1241 m, 8 Apr 2008, F. Yu 18 (HITBC); Mang County: Mengjiu, 1601 m, 28 Jul 1984, <italic>Q.G. Wu 96</italic> (IBSC); Lvchun County: Huanglianshan national Nature Reserve area, 1500 m, 28 Apr 1984, <italic>S.Q. Dong &amp; A.M. Li 24905</italic> (HITBC); Malipo County: Huangjinyin, 1455 m, 13 Jan 1940, <italic>Q.W. Wang 83189</italic> (KUN); Nanwen River, Laojun Mountain, 1600 m, 1 Jun 1983, <italic>S.Q Dong 32927</italic> (HITBC); Menghai County: Mengsong, Manjin, 1221 m, 27 Mar 1957, <italic>Zhongsu Team 5469</italic> (IBSC); Mengla County: Menglun Tropical Botanical Garden, 564 m, 25 Jan 2007, <italic>L.Q. He 119</italic> (HITBC); Xiangming, 900 m, 26 Mar 1984, <italic>S.Q. Dong &amp; A.M. Li 24897</italic> (HITBC); Pingbian County: 1677 m, 9 Mar 1934, <italic>Y. Qian 13443</italic> (IBSC); Yanshan County: Shuitouzhai, 1200 m, 19 Oct 1939, <italic>Q.W. Wang 84527</italic> (KUN); Yingjiang County: Tongbiguan, 1400 m, 9 Apr 1985, <italic>Examination Team 85–200</italic> (KUN); Zhenkang County: Bainiu village, 1593 m, Mar 1936, <italic>Q.W. Wang 72237</italic> (KUN).</p><p>
              <bold><tp:taxon-name><tp:taxon-name-part taxon-name-part-type="genus" reg="Hedychium">Hedychium</tp:taxon-name-part><tp:taxon-name-part taxon-name-part-type="species" reg="villosum">villosum</tp:taxon-name-part><tp:taxon-name-part taxon-name-part-type="infraspecific-rank">var.</tp:taxon-name-part><tp:taxon-name-part taxon-name-part-type="variety" reg="villosum">villosum</tp:taxon-name-part></tp:taxon-name> Wall</bold>
            </p><p>CHINA. Yunnan: Fugong County: Maji Township, 1337 m, 4 Nov 1990, <italic>Dulong River Investigation Team 140</italic> (KUN); Gongshan County: Dulong River to Meilin River, 1400–1420 m, 11 Jul 1979, <italic>Q. Lin &amp; X.F. Deng 2731</italic> (KUN); Dulong River East Coast, 2200–2400 m, 20 Sep 1940, <italic>G.M. Feng 2168</italic> (KUN); Dulong River West Coast, 1300 m, 20 Nov 1990, <italic>Dulong River Investigation Team 637</italic> (KUN); Dulong River West Coast, Four village, 1300 m, 25 Nov 1959, <italic>G.M. Feng 24396</italic> (KUN); Mengla County: Menglun, 800 m, 6 Dec 1972, <italic>Y.H. Li 8466</italic> (HITBC); Menglun, 26 Jan 1979, <italic>J.Y. Cui 14683</italic> (HITBC); Menglun, Silver Factory, limestone mountains, 860 m, 6 Jan 1960, <italic>Y.H. Li 2731</italic> (HITBC); Menglun, limestone mountains, 1200 m, 23 Nov 2005, <italic>S.S. Zhou 3320</italic> (HITBC); Mengyuan, Nov 1982, <italic>Expedition team 34279</italic> (HITBC); Shangyong, 900 m, 18 Oct 1974, <italic>Z.H Yang 10983</italic> (HITBC); Yiwu Dt.: Manpi, 1000 m, 8 Sep 1959, <italic>S.J. Pei 9993</italic> (HITBC); Menglian County: 957 m, 2 Oct 2006, <italic>X. Hu 001</italic> (IBSC).</p><!--PageBreak--></sec></tp:treatment-sec><ref-list><ref id="B3"><mixed-citation xmlns:xlink="http://www.w3.org/1999/xlink" xlink:type="simple"><person-group><name name-style="western"><surname>Hu</surname><given-names>X</given-names></name><name name-style="western"><surname>Wu</surname><given-names>FC</given-names></name><name name-style="western"><surname>Liu</surname><given-names>N</given-names></name></person-group> (<year>2011</year>) <article-title>Cytologic study of Nineteen <italic><tp:taxon-name><tp:taxon-name-part taxon-name-part-type="genus">Hedychium</tp:taxon-name-part></tp:taxon-name></italic> taxa in China.</article-title><source>Guihaia</source><volume>31</volume>(<issue>2</issue>): <fpage>175</fpage>–<lpage>180</lpage>. <ext-link xlink:type="simple" ext-link-type="doi" xlink:href="10.3969/j.issn.1000-3142.2011.03.007">https://doi.org/10.3969/j.issn.1000-3142.2011.03.007</ext-link></mixed-citation></ref><ref id="B9"><mixed-citation xmlns:xlink="http://www.w3.org/1999/xlink" xlink:type="simple"><person-group><name name-style="western"><surname>Ramachandran</surname><given-names>K</given-names></name></person-group> (<year>1969</year>) <article-title>Chromosome numbers in <tp:taxon-name><tp:taxon-name-part taxon-name-part-type="family">Zingiberaceae</tp:taxon-name-part></tp:taxon-name>.</article-title><source>Cytologia</source><volume>34</volume>(<issue>2</issue>): <fpage>213</fpage>–<lpage>221</lpage>. <ext-link xlink:type="simple" ext-link-type="doi" xlink:href="10.1508/cytologia.34.213">https://doi.org/10.1508/cytologia.34.213</ext-link></mixed-citation></ref></ref-list></tp:taxon-treatment>
